# Supplementary material for: Transcriptomic Analysis of Salt-Stress-Responsive Genes in Barley Roots and Leaves
Source: Int J Mol Sci. 2021 Jul 29;22(15):8155. doi: 10.3390/ijms22158155 (PMC8348758; doi:10.3390/ijms22158155)
Supplement: Supplementary file 1 [file ijms-22-08155-s001.zip › Supplementary Tables.xlsx]

## Sheet: Table S1
Table S1. Statistics of RNA-Seq numerical data analysis in barley seedlings. B0L (control leaves), B0R (control roots), B2L (leaves salt stressed for 2 h), B2R (roots salt stressed for 2 h), B8L (leaves salt stressed for 8 h), B8R (roots salt stressed for 8 h), B24L (leaves salt stressed for 24 h), B24R (roots salt stressed for 24 h)
Sample Name,Total Raw Reads (Mb),Total Clean Reads (Mb),% Aligned,Number of reads Aligned
B0L1,24.14,23.92,63.7%,15.2
B0L2,24.14,23.98,63.9%,15.3
B0L3,24.14,24.03,65.0%,15.6
B0R1,24.14,24.03,54.3%,13.0
B0R2,24.14,23.97,56.3%,13.5
B0R3,24.14,24.04,59.6%,14.3
B2L1,24.14,24.05,64.0%,15.4
B2L2,24.14,23.97,62.7%,15.0
B2L3,24.14,23.81,62.1%,14.8
B2R1,24.14,23.97,59.9%,14.4
B2R2,24.14,23.55,61.4%,14.5
B2R3,24.14,24.02,59.4%,14.3
B8L1,24.14,23.99,61.9%,14.9
B8L2,24.14,24.06,61.5%,14.8
B8L3,24.14,23.97,62.5%,15.0
B8R1,24.14,23.93,57.3%,13.7
B8R2,24.14,23.94,61.3%,14.7
B8R3,24.14,24.05,61.0%,14.7
B24L1,24.14,23.07,63.5%,14.6
B24L2,24.14,22.14,64.4%,14.3
B24L3,24.14,24.02,60.0%,14.4
B24R1,24.14,24.04,61.0%,14.7
B24R2,24.14,23.99,62.8%,15.1
B24R3,24.14,23.90,58.5%,14.0

## Sheet: Table S2
Table S2. Candidate genes of barley in response to salt stress, yellow: downregulated; red: upregulated; blue: up and downregulated genes (multiple genes)
Putative Function	Description	L2h	R2h	L8h	R8h	L24h	R24h
Hormone-related genes
Abiscisic acid signal	GRAM domain-containing protein / ABA-responsive protein-related
Abiscisic acid signal	C2 domain-containing protein / GRAM domain-containing protein
Abiscisic acid signal	ABSCISIC ACID-INSENSITIVE 5-like protein 3
Abiscisic acid signal	SNF1-related kinase interactor 1, putative
Abiscisic acid signal	SNF2 domain-containing protein / helicase domain-containing protein / F-box family protein
Abiscisic acid signal	SNF1 protein kinase subunit beta-2
Abiscisic acid signal	Protein phosphatase 2C-like protein
Abiscisic acid signal	ABA sensor pyrabactin resistance 1
Abiscisic acid signal	ABC transporter G family member
Abiscisic acid signal	ABC transporter substrate-binding protein
Abiscisic acid signal	Abscisic acid receptor PYR1
Abiscisic acid signal	Abscisic acid receptor PYL9
Abiscisic acid signal	Serine/threonine-protein kinase
Abiscisic acid signal	serine/threonine protein kinase 1
Abiscisic acid signal	Serine/threonine-protein kinase SMG1
Abiscisic acid signal	Serine/threonine protein phosphatase 2A 55 kDa regulatory subunit B beta isoform
Abiscisic acid signal	Serine/threonine-protein phosphatase 7 long form-like protein
Abiscisic acid signal	Serine/threonine-protein kinase PRP4 homolog
Abiscisic acid signal	Receptor-like serine/threonine-protein kinase SD1-8
Abiscisic acid signal	LRR receptor-like serine/threonine-protein kinase GSO1
Abiscisic acid signal	Serine/threonine-protein kinase WNK (With No Lysine)-related
Abiscisic acid signal	Receptor-like serine/threonine-protein kinase SD1-7
Abiscisic acid signal	receptor-like serine/threonine kinase 2
Abiscisic acid signal	Serine/threonine-protein kinase STY8
Abiscisic acid signal	LRR receptor-like serine/threonine-protein kinase EFR
Abiscisic acid signal	protein serine/threonine kinases;protein tyrosine kinases;ATP binding;protein kinases
Abiscisic acid signal	Chitinase family protein
Abiscisic acid signal	EID1-like F-box protein 2
Abiscisic acid signal	calcium dependent protein kinase
Abiscisic acid signal	Serine/threonine-protein kinase SAPK4
Abiscisic acid signal	receptor serine/threonine kinase, putative
Abiscisic acid signal	Serine/threonine-protein kinase ATR
Abscisic acid biosynthesis	nine-cis-epoxycarotenoid dioxygenase 9
Abscisic acid biosynthesis	alcohol dehydrogenase
Abscisic acid biosynthesis	Aldehyde dehydrogenase family 3 member F1
Abscisic acid biosynthesis	Aldehyde dehydrogenase family 2 member C4
Abscisic acid biosynthesis	aldehyde oxidase 1
Abscisic acid biosynthesis	Xanthine dehydrogenase/oxidase
Abscisic acid biosynthesis	Beta-carotene hydroxylase
Auxin signal	auxin-responsive protein IAA27
Auxin signal	auxin response factor
Auxin signal	Auxin-responsive protein IAA15
Auxin signal	Auxin-induced protein-like
Auxin signal	Auxin-responsive GH3 family protein
Auxin signal	SAUR-like auxin-responsive protein family
Auxin signal	Auxin-induced protein 5NG4
Auxin signal	Auxin-responsive protein IAA6
Auxin signal	auxin response factor 2
Auxin signal	Dormancy/auxin associated family protein
Auxin signal	Auxin efflux carrier family protein
Auxin signal	Auxin-responsive protein IAA9
Auxin signal	Auxin-binding protein 1
Auxin signal	Auxin-responsive protein IAA25
Auxin signal	Auxin-induced protein 5NG4
Auxin signal	Auxin-responsive protein, putative, expressed
Ethylene signal	mitogen-activated protein kinase 12
Ethylene signal	Mitogen-activated protein kinase
Ethylene signal	Ethylene receptor 2
Ethylene signal	Ethylene insensitive 3 family protein
Ethylene biosynthesis	Anther ethylene-upregulated protein ER1, putative, expressed
Ethylene biosynthesis	Carboxymethylenebutenolidase-like protein
Ethylene biosynthesis	S-adenosylmethionine synthase 2
Ethylene biosynthesis	S-adenosyl-L-methionine-dependent methyltransferases superfamily protein
Ethylene biosynthesis	1-aminocyclopropane-1-carboxylate synthase 9
Ethylene biosynthesis	1-aminocyclopropane-1-carboxylate
Ethylene biosynthesis	1-aminocyclopropane-1-carboxylate oxidase
Jasmonic acid signal	Jasmonate O-methyltransferase
Jasmonic acid signal	Jasmonate induced protein
Jasmonic acid signal	23 kDa jasmonate-induced protein
Jasmonic acid signal	60 kDa jasmonate-induced protein
Jasmonic acid signal	Protein TIFY 3B
Jasmonic acid signal	Protein TIFY 3A
Jasmonic acid signal	Protein TIFY 11A
Jasmonic acid signal	Protein TIFY 11e
Jasmonic acid signal	ZIM motif family protein
Cytokinine signal	Histidine-containing phosphotransfer protein 4
Cytokinine biosynthesis	Cytokinin riboside 5-monophosphate phosphoribohydrolase
Cytokinine biosynthesis	Cytokinin dehydrogenase 5
Cytokinine biosynthesis	cytokinin oxidase/dehydrogenase 1
Cytokinine biosynthesis	Cytokinin dehydrogenase 11
Giberellin signal	Gibberellin-regulated family protein
Giberellin signal	Gibberellin receptor GID1
Giberellin signal	Gibberellin receptor GID1L2
Giberellin biosynthesis	gibberellin 20 oxidase 2
Giberellin biosynthesis	gibberellin 2-oxidase
Giberellin biosynthesis	Gibberellin 2-beta-dioxygenase 1
Giberellin biosynthesis	gibberellin 3-oxidase 1
Brassinosteroid signal	leucine-rich repeat protein
Brassinosteroid signal	Leucine-rich repeat protein kinase family protein
Signal transduction
Calmodulin	calcineurin B-like protein 1
Calmodulin	Calcineurin-like metallo-phosphoesterase superfamily protein
Calmodulin	Calcineurin-like metallo-phosphoesterase superfamily protein isoform 2
Calmodulin	Calcineurin B-like protein
Calmodulin	Calmodulin like protein
Calmodulin	calmodulin-binding family protein
Calmodulin	Calmodulin-binding transcription activator 1
Calmodulin	calmodulin like 37
Calmodulin	calmodulin like 38
Calmodulin	calmodulin 3
Calmodulin	calmodulin like 23
Ubiquitin	E3 ubiquitin-protein ligase BRE1-like 1
Ubiquitin	Ubiquitin system component Cue protein
Ubiquitin	Ubiquitin domain-containing protein
Ubiquitin	ubiquitin 11
Ubiquitin	ubiquitin 7
Ubiquitin	ubiquitin 4
Ubiquitin	E3 ubiquitin-protein ligase UBR2
Ubiquitin	E3 ubiquitin protein ligase DRIP2
Ubiquitin	E3 ubiquitin-protein ligase PRT6
Ubiquitin	E3 ubiquitin-protein ligase CHFR
Ubiquitin	E3 ubiquitin ligase BIG BROTHER-related protein
Ubiquitin	E3 ubiquitin-protein ligase CHIP
Ubiquitin	E3 ubiquitin-protein ligase KEG
Ubiquitin	Ubiquitin family protein
Ubiquitin	ubiquitin-like protein 5
Ubiquitin	Mitochondrial ubiquitin ligase activator of NFKB 1
Ubiquitin	Ubiquitin carboxyl-terminal hydrolase-related protein
Ubiquitin	Ubiquitin system component Cue protein
Ubiquitin	RING/U-box superfamily protein
Ubiquitin	Ring E3 ubiquitin ligase
Ubiquitin	Ubiquitin and WLM domain-containing protein
Ubiquitin	Ubiquitin thioesterase otubain-like
Ubiquitin	ubiquitin-conjugating enzyme 10
Ubiquitin	Ubiquitin-conjugating enzyme family protein
Protein kinase	Serine/threonine-protein kinase PBS1
Protein kinase	ATP-dependent 6-phosphofructokinase 3
Protein kinase	ATP-dependent 6-phosphofructokinase 2
Protein kinase	ATP-dependent 6-phosphofructokinase 7
Protein kinase	kinase interacting (KIP1-like) family protein
Protein kinase	Histidine kinase 3
Protein kinase	Histidine kinase 5
Protein kinase	Hybrid signal transduction histidine kinase I
Protein kinase	Signal transduction histidine kinase
Protein kinase	histidine-tRNA ligase
Protein kinase	Histidine biosynthesis bifunctional protein
Protein kinase	histidine-containing phosphotransfer protein 4
Protein kinase	cysteine/histidine-rich C1 domain family protein
Protein kinase	histidine protein methyltransferase 1 homolog
Protein kinase	Protein kinase
Protein kinase	heat shock transcription factor C1
Protein kinase	basic helix-loop-helix (bHLH) DNA-binding superfamily protein
Protein kinase	WRKY DNA-binding protein
LRR receptor-like protein	Leucine-rich repeat transmembrane protein kinase
LRR receptor-like protein	LRR receptor-like serine/threonine-protein kinase FEI 1
LRR receptor-like protein	LRR receptor-like serine/threonine-protein kinase GSO1
LRR receptor-like protein	LRR receptor-like serine/threonine-protein kinase EFR
LRR receptor-like protein	F-box/LRR-repeat protein 14
LRR receptor-like protein	F-box/LRR-repeat protein 2
LRR receptor-like protein	F-box/LRR-repeat protein 17
LRR receptor-like protein	calcium-binding EF-hand family protein
LRR receptor-like protein	NACHT, LRR and PYD domains-containing protein 14
Transcription factors
Ethylene-responsive transcription factor	AP2-like ethylene-responsive transcription factor BBM2
Ethylene-responsive transcription factor	AP2/B3 transcription factor family protein
Ethylene-responsive transcription factor	AP2-like ethylene-responsive transcription factor
Ethylene-responsive transcription factor	AP2/ERF and B3 domain-containing transcription factor
Ethylene-responsive transcription factor	Ethylene-responsive transcription factor 8
Ethylene-responsive transcription factor	Ethylene-responsive transcription factor 4
Ethylene-responsive transcription factor	Ethylene-responsive transcription factor 1B
Ethylene-responsive transcription factor	Ethylene-responsive transcription factor 1
Ethylene-responsive transcription factor	Ethylene-responsive transcription factor 14
Ethylene-responsive transcription factor	AP2-like ethylene-responsive transcription factor
Ethylene-responsive transcription factor	Ethylene-responsive transcription factor 10
Transcription factor bHLH	Transcription factor bHLH54
Transcription factor bHLH	Transcription factor bHLH35
Transcription factor bHLH	Transcription factor bHLH93
Transcription factor bHLH	Transcription factor bHLH85
Transcription factor bHLH	Transcription factor bHLH66
Transcription factor bHLH	Transcription factor bHLH25
Transcription factor bHLH	Transcription factor bHLH144
Transcription factor bHLH	Transcription factor bHLH82
Transcription factor bHLH	Transcription factor bHLH128
Transcription factor bHLH	Transcription factor bHLH87
Transcription factor MYB	Myb-related protein 3R-1
Transcription factor MYB	myb-like transcription factor family protein
Transcription factor MYB	myb domain protein 66
Transcription factor MYB	myb domain protein 112
Transcription factor MYB	myb domain protein 36
Transcription factor MYB	myb domain protein 86
Transcription factor MYB	Protein glycosylationmyb-like TTH transcriptional regulator
Transcription factor MYB	myb domain protein 59
Transcription factor MYB	myb domain protein 4
Transcription factor MYB	Single myb histone 6
Transcription factor MYB	myb domain protein 19
Transcription factor MYB	myb domain protein 17
Transcription factor MYB	myb domain protein 9
Transcription factor MYB	myb domain protein 93
Transcription factor MYB	myb domain protein 15
Transcription factor MYB	myb domain protein 70
Transcription factor MYB	myb domain protein 87
Transcription factor MYB	MYB transcription factor
Transcription factor HD-ZIP	Homeobox-leucine zipper protein ROC4
Transcription factor HD-ZIP	homeobox-leucine zipper protein 3
Transcription factor HD-ZIP	Homeobox-leucine zipper protein family
Transcription factor HD-ZIP	Homeobox-leucine zipper protein HOX10
Transcription factor HD-ZIP	Homeobox-leucine zipper protein ROC6
Transcription factor HD-ZIP	homeobox-leucine zipper protein 4
Transcription factor NAC	NAC transcription factor
Transcription factor NAC	NAC domain protein
Transcription factor NAC	NAC domain containing protein 103
Transcription factor NAC	NAC domain containing protein 75
Transcription factor NAC	NAC domain containing protein 35
Transcription factor NAC	NAC domain containing protein 70
Transcription factor NAC	NAC domain containing protein 86
Transcription factor NAC	NAC domain containing protein 32
Transcription factor NAC	NAC domain containing protein 36
Transcription factor NAC	NAC domain containing protein 99
Transcription factor NAC	NAC domain containing protein 100
Transcription factor NAC	NAC domain containing protein 7
Transcription factor NAC	NAC domain containing protein 1
Transcription factor MADS-box	MADS-box transcription factor family protein
Transcription factor MADS-box	MADS-box transcription factor 27
Transcription factor MADS-box	MADS-box transcription factor 56
Transcription factor MADS-box	MADS-box transcription factor 32
Transcription factor MADS-box	MADS-box transcription factor 21
Transcription factor MADS-box	MADS-box transcription factor 4
Transcription factor MADS-box	MADS-box transcription factor 56
Transcription factor MADS-box	MADS-box transcription factor 14
Transcription factor MADS-box	MADS-box transcription factor 58
Transcription factor WRKY	WRKY transcription factor 4
Transcription factor WRKY	WRKY family transcription factor
Transcription factor WRKY	WRKY transcription factor 21
Transcription factor WRKY	WRKY transcription factor 37
Transcription factor bZIP	BZIP transcription factor TRAB1
Transcription factor bZIP	bZIP transcription factor 53
Transcription factor bZIP	bZIP transcription factor 17
Transcription factor bZIP	bZIP transcription factor 27
Transcription factor bZIP	Basic-leucine zipper (bZIP) transcription factor family protein
Transcription factor Heat stress	Heat stress transcription factor C-1b
Transcription factor Heat stress	Heat stress transcription factor A-4d
Transcription factor Heat stress	Heat stress transcription factor A-2b
Transcription factor Heat stress	Heat stress transcription factor C-2b
Transcription factor Heat stress	Heat stress transcription factor C-2a
Transcription factor Heat stress	Heat stress transcription factor A-3
Transcription factor GATA	C2C2-GATA transcription factor
Transcription factor GATA	GATA transcription factor 20
Transcription factor GATA	GATA transcription factor 23
Transcription factor GATA	GATA transcription factor 4
Transcription factor GATA	GATA transcription factor 5
Transcription factor GATA	GATA transcription factor 2
Transcription factor GATA	GATA transcription factor 19
Transcription factor GATA	GATA transcription factor 27
Transcription factor RADIALIS	Transcription factor RADIALIS
Transcription factor GSK	GSK1 transcription factor 1
Transcription factor GTE	Transcription factor GTE9
Transcription factor ABI	domain-containing transcription factor ABI3
Transcription factor PLATZ	PLATZ transcription factor family protein
Transcription factor GRAS	GRAS family transcription factor
Transcription factor VOZ	Transcription factor VOZ1
Transporters
Water channel	Aquaporin PIP1-1
Water channel	Aquaporin-like superfamily protein
Water channel	Aquaporin PIP2-4
Water channel	MIP18 family protein FAM96A
Water channel	tonoplast intrinsic protein 2
Water channel	tonoplast dicarboxylate transporter
Sugar transport	sugar transporter 9
Sugar transport	Bidirectional sugar transporter N3
Sugar transport	Nucleotide-sugar transporter family protein
Sugar transport	sugar transporter protein 7
Sugar transport	Sugar transporter SWEET
Sugar transport	Sugar phosphate exchanger 2
Sugar transport	Facilitated glucose transporter protein 1
Polyol transporter	Polyol transporter 5
Polyol transporter	polyol/monosaccharide transporter 5
Amino acid transport	high affinity nitrate transporter 2.6
Amino acid transport	High-affinity nitrate transporter 3.1
Amino acid transport	nitrate transporter 1:2
Amino acid transport	oligopeptide transporter 5
Amino acid transport	oligopeptide transporter 4
Amino acid transport	oligopeptide transporter 7
Amino acid transport	Amino acid permease 1
Amino acid transport	Amino acid permease 2
Amino acid transport	Amino acid permease 6
Amino acid transport	Transmembrane amino acid transporter family protein
Amino acid transport	Amino acid transporter 1
Amino acid transport	High affinity cationic amino acid transporter 1
Amino acid transport	cationic amino acid transporter 6
Amino acid transport	cationic amino acid transporter 2
Amino acid transport	cationic amino acid transporter 5
Amino acid transport	cationic amino acid transporter 7
Amino acid transport	cation calcium exchanger 4
Ion transport	high-affinity K+ transporter 1
Ion transport	HKT14-1
Ion transport	Cation transporter HKT1
Ion transport	Salt overly sensitive 1
Ion transport	sodium hydrogen exchanger 2
Ion transport	Vacuolar cation/proton exchanger 2
Ion transport	sodium/calcium exchanger family protein / calcium-binding EF hand family protein
Ion transport	Vacuolar cation/proton exchanger 1a
Ion transport	sodium hydrogen exchanger 5
Ion transport	sodium hydrogen exchanger 2
Ion transport	Cation/H(+) antiporter 2
Ion transport	Voltage-gated potassium channel subunit beta-2
Ion transport	S-type anion channel SLAH3
Ion transport	Outward rectifying potassium channel protein
Ion transport	cyclic nucleotide-gated channel 14
Ion transport	Mechanosensitive ion channel family protein
Ion transport	Potassium channel SKOR
Ion transport	S-type anion channel SLAH1
Ion transport	cyclic nucleotide gated channel 1
Ion transport	High affinity cationic amino acid transporter 1
Ion transport	Ion channel pollux-like protein
Ion transport	Two pore potassium channel c
Ion transport	Potassium channel subfamily T member 2
Ion transport	Potassium channel AKT2
Ion transport	Cyclic nucleotide-gated ion channel 4
Ion transport	S-type anion channel SLAH2
Ion transport	Potassium channel AKT1
Ion transport	Two pore calcium channel protein 1
Ion transport	Potassium channel KAT3
Ion transport	Potassium channel subfamily T member 2
Ion transport	Potassium channel subfamily K member 6
Ion transport	Transient receptor potential cation channel subfamily A member 1
Ion transport	Metal transporter Nramp1
Ion transport	Cation/H(+) antiporter 19
Ion transport	Cation/H(+) antiporter 15
Ion transport	Two pore calcium channel protein 1
Ion transport	Two pore potassium channel c
Ion transport	glutamate receptor 2.8
Ion transport	glutamate receptor 2.7
Ion transport	glutamate receptor 3.3
Ion transport	glutamate receptor 3.4
Ion transport	glutamate receptor 2.9
Ion transport	Chloride channel C
ABC transporter	ABC transporter ATP-binding protein NatA
ABC transporter	ABC transporter G family member 8
ABC transporter	ABC transporter G family member 48
ABC transporter	multidrug MFS transporter
ABC transporter	ABC transporter family protein
Solute Carrier Family	Solute carrier family 22 member 6-A
Solute Carrier Family	Solute carrier family 22 member 1
Solute Carrier Family	Solute carrier family 40 member 1
Solute Carrier Family	Solute carrier family 22 member 3
Solute Carrier Family	Solute carrier family 12 member 2
Solute Carrier Family	Solute carrier family 22 member 1
Solute Carrier Family	glucose-6-phosphate/phosphate translocator 2
Solute Carrier Family	Phosphoenolpyruvate/phosphate translocator 3, chloroplastic
Solute Carrier Family	Triose phosphate/phosphate translocator, chloroplastic
Solute Carrier Family	Phosphoenolpyruvate/phosphate translocator 1, chloroplastic
Photosystem
photosystem I (PSI) and II (PSII)	High-light-induced protein, chloroplastic
photosystem I (PSI) and II (PSII)	Early light-induced protein 1, chloroplastic
photosystem I (PSI) and II (PSII)	Chlorophyll synthase, chloroplastic
photosystem I (PSI) and II (PSII)	Chlorophyll a-b binding protein, chloroplastic
photosystem I (PSI) and II (PSII)	Chlorophyll a-b binding protein 25, chloroplastic
photosystem I (PSI) and II (PSII)	Protochlorophyllide reductase A, chloroplastic
photosystem I (PSI) and II (PSII)	Chlorophyll a-b binding protein 13, chloroplastic
photosystem I (PSI) and II (PSII)	Photosystem I P700 chlorophyll a apoprotein A2
photosystem I (PSI) and II (PSII)	Photosystem I P700 chlorophyll a apoprotein A1
photosystem I (PSI) and II (PSII)	Chlorophyll a-b binding protein 6, chloroplastic
photosystem I (PSI) and II (PSII)	post-illumination chlorophyll fluorescence increase
photosystem I (PSI) and II (PSII)	Chlorophyll a-b binding protein 7, chloroplastic
photosystem I (PSI) and II (PSII)	Protochlorophyllide reductase B, chloroplastic
photosystem I (PSI) and II (PSII)	Chlorophyll a-b binding protein 2, chloroplastic
photosystem I (PSI) and II (PSII)	chlorophyll A/B binding protein 3
photosystem I (PSI) and II (PSII)	Chlorophyll a-b binding protein 1B-21, chloroplastic
photosystem I (PSI) and II (PSII)	chlorophyllase 2
photosystem I (PSI) and II (PSII)	Chlorophyll a-b binding protein CP29
photosystem I (PSI) and II (PSII)	Low PSII Accumulation 3
photosystem I (PSI) and II (PSII)	Iron-sulfur cluster insertion protein ErpA
photosystem I (PSI) and II (PSII)	Iron-sulfur cluster assembly protein 1
photosystem I (PSI) and II (PSII)	Cytochrome b6-f complex iron-sulfur subunit
photosystem I (PSI) and II (PSII)	Photosystem I iron-sulfur center
photosystem I (PSI) and II (PSII)	Photosystem II reaction center protein H
photosystem I (PSI) and II (PSII)	Photosystem I reaction center subunit VI, chloroplastic
photosystem I (PSI) and II (PSII)	Photosystem II reaction center W protein, chloroplastic
photosystem I (PSI) and II (PSII)	Photosystem II reaction center protein Z
photosystem I (PSI) and II (PSII)	Photosystem II D2 protein
photosystem I (PSI) and II (PSII)	Photosystem II protein D1
photosystem I (PSI) and II (PSII)	Photosystem II reaction center protein K
photosystem I (PSI) and II (PSII)	Photosystem II 10 kDa polypeptide
photosystem I (PSI) and II (PSII)	Photosystem II reaction center protein M
photosystem I (PSI) and II (PSII)	Photosystem I assembly protein Ycf3
photosystem I (PSI) and II (PSII)	Photosystem I assembly protein Ycf4
photosystem I (PSI) and II (PSII)	Photosystem II reaction center protein J
photosystem I (PSI) and II (PSII)	Photosystem II CP47 reaction center protein
photosystem I (PSI) and II (PSII)	Photosystem II stability/assembly factor HCF136
photosystem I (PSI) and II (PSII)	Photosystem II reaction center PsbP family protein
Antioxidant enzyme
Glutathione S-transferase	Glutathione S-transferase family protein
Glutathione S-transferase	microsomal glutathione s-transferase, putative
Glutathione S-transferase	glutathione S-transferase 6
Glutathione S-transferase	glutathione S-transferase 7
Glutathione S-transferase	glutathione S-transferase Z1
Glutathione S-transferase	glutathione S-transferase 1
Peroxidase	Peroxidase superfamily protein
Peroxidase	Acid phosphatase/vanadium-dependent haloperoxidase-related protein
Peroxidase	peroxidase
Peroxidase	ascorbate peroxidase 1
Peroxidase	ascorbate peroxidase 4
Peroxidase	ascorbate peroxidase 3
Peroxidase	peroxidase 2
Peroxidase	Peroxidase 72
Catalase (CAT)	Catalase 2
Catalase (CAT)	Catalase 1
Catalase (CAT)	Catalase 3
Superoxide dismutase (SOD)	Fe superoxide dismutase 2
Superoxide dismutase (SOD)	Fe superoxide dismutase 3
Glutathione reductase	glutathione reductase
Oxidoreductases	NAD(P)-linked oxidoreductase superfamily protein
Oxidoreductases	NADPH:quinone oxidoreductase
Oxidoreductases	FAD/NAD(P)-binding oxidoreductase family protein
Oxidoreductases	Internal alternative NAD(P)H-ubiquinone oxidoreductase A1, mitochondrial
Oxidoreductases	NAD(P)H-quinone oxidoreductase subunit 2 A, chloroplastic
Oxidoreductases	FAD-dependent oxidoreductase family protein
Oxidoreductases	Metallo-hydrolase/oxidoreductase superfamily protein
Oxidoreductases	NADH-ubiquinone oxidoreductase chain 1
Oxidoreductases	NADH-quinone oxidoreductase subunit D
Oxidoreductases	NADH-ubiquinone oxidoreductase 20.9 kDa subunit
Oxidoreductases	NAD(P)H-quinone oxidoreductase subunit 6, chloroplastic
Oxidoreductases	NADH-quinone oxidoreductase subunit L
Oxidoreductases	NAD(P)H-quinone oxidoreductase chain 4
Oxidoreductases	NAD(P)H-quinone oxidoreductase subunit H, chloroplastic
Oxidoreductases	NADH-quinone oxidoreductase subunit F 1
Oxidoreductases	NAD(P)-linked oxidoreductase superfamily protein
Oxidoreductases	NADH-ubiquinone oxidoreductase B18 subunit, putative
Oxidoreductases	Pyridine nucleotide-disulfide oxidoreductase domain-containing protein 2
Oxidoreductases	NAD(P)H-quinone oxidoreductase subunit H, chloroplastic
Oxidoreductases	NAD(P)H-quinone oxidoreductase subunit 1, chloroplastic
Oxidoreductases	NAD(P)H-quinone oxidoreductase subunit 4L, chloroplastic
Oxidoreductases	NAD(P)H-quinone oxidoreductase subunit I, chloroplastic
Oxidoreductases	NADH-ubiquinone oxidoreductase chain 6
Oxidoreductases	NAD(P)H-quinone oxidoreductase subunit 2, chloroplastic
Oxidoreductases	NAD(P)H-quinone oxidoreductase subunit 5, chloroplastic
Oxidoreductases	NAD(P)H-quinone oxidoreductase subunit 2 A, chloroplastic
Oxidoreductases	NAD(P)H-quinone oxidoreductase subunit 3, chloroplastic
Oxidoreductases	NAD(P)H-quinone oxidoreductase subunit J, chloroplastic
Oxidoreductases	Quinone-oxidoreductase QR1
Oxidoreductases	oxidoreductase, zinc-binding dehydrogenase family protein
Oxidoreductases	NADPH:adrenodoxin oxidoreductase, mitochondrial
Oxidoreductases	Quinone oxidoreductase
Oxidoreductases	Saccharopine dehydrogenase-like oxidoreductase
Oxidoreductases	External alternative NAD(P)H-ubiquinone oxidoreductase B3, mitochondrial
Oxidoreductases	thiol-disulfide oxidoreductase
Oxidoreductases	Metallo-hydrolase/oxidoreductase superfamily protein
Oxidoreductases	NADH-quinone oxidoreductase subunit C
Oxidoreductases	NADH-quinone oxidoreductase subunit N
Oxidoreductases	electron-transfer flavoprotein:ubiquinone oxidoreductase
Oxidoreductases	NADH-ubiquinone oxidoreductase 12 kDa subunit, mitochondrial
Oxidoreductases	NADH:ubiquinone oxidoreductase, 17.2kDa subunit
Oxidoreductases	oxidoreductase, 2OG-Fe(II) oxygenase family protein
Oxidoreductases	NADH-ubiquinone oxidoreductase 20.9 kDa subunit
Oxidoreductases	NAD(P)H-quinone oxidoreductase subunit 6, chloroplastic
Oxidoreductases	Pyridine nucleotide-disulfide oxidoreductase domain-containing protein 2
Oxidoreductases	Oxidoreductase/transition metal ion-binding protein
Oxidoreductases	Phycoerythrobilin:ferredoxin oxidoreductase
Oxidoreductases	FAD-dependent oxidoreductase
Chalcone synthase	Chalcone synthase 8
Chalcone synthase	Chalcone-flavonone isomerase family protein
Chalcone synthase	Chalcone synthase 2
Chalcone synthase	Chalcone synthase 4
Chalcone synthase	Chalcone synthase 3
Chalcone synthase	Chalcone synthase B
Chalcone synthase	Chalcone synthase 1
Chalcone synthase	Chalcone--flavonone isomerase 1B-1
Chalcone synthase	Chalcone--flavonone isomerase
Chalcone synthase	Chalcone synthase
Chalcone synthase	Chalcone synthase G
Chalcone synthase	Chalcone synthase 6
Respiratory burst oxidase homolog	respiratory burst oxidase homologue D
Respiratory burst oxidase homolog	respiratory burst oxidase protein F
Glutathione reductase (GR)	glutathione reductase
Thioredoxin reductase (TRx)	Thioredoxin reductase 2
Thioredoxin reductase (TRx)	Ferredoxin-thioredoxin reductase, catalytic chain
Thioredoxin reductase (TRx)	Thioredoxin reductase
Osmoprotectant
Proline	Proline--tRNA ligase
Proline	Proline-rich protein, putative, expressed
Proline	proline iminopeptidase
Proline	Proline dehydrogenase 2, mitochondrial
Proline	Pyrroline-5-carboxylate reductase
Proline	IAA-amino acid hydrolase ILR1-like 2
Proline	amino acid permease 1
Proline	amino acid permease 2
Polyamines	polyamine oxidase 2
Polyamines	polyamine oxidase 1
Polyamines	Polyamine aminopropyltransferase 2
Sugars	UDP-glucose 4-epimerase 3
Sugars	UDP-glucose 4-epimerase 1
Sugars	Glucose-1-phosphate adenylyltransferase family protein
Sugars	Glucose-6-phosphate isomerase
Sugars	Adenosine diphosphate glucose pyrophosphatase
Sugars	glucose-6-phosphate/phosphate translocator 2
Sugars	UTP--glucose-1-phosphate uridylyltransferase
Sugars	UDP-glucose 6-dehydrogenase family protein
Sugars	trehalose phosphate synthase
Sugars	trehalose-6-phosphate phosphatase
Sugars	Alpha,alpha-trehalose-phosphate synthase [UDP-forming] 1
Glycine betaine	Betaine aldehyde dehydrogenase 2
Glycine betaine	Glycine--tRNA ligase beta subunit
Glycine betaine	Glycine-rich protein
Glycine betaine	Glycine dehydrogenase
Glycine betaine	Glycine cleavage system H protein
Solute carrier	Solute carrier family 22 member 1
Solute carrier	Solute carrier family 12 member 2
Stress responsive protein
Chitinase	Chitinase domain-containing protein 1
Chitinase	chitinase 1
Chitinase	Chitinase family protein
Chitinase	chitinase 2
Chitinase	Acidic endochitinase
Stress induced protein	Amaranthin-like lectin
Stress induced protein	receptor lectin kinase
Stress induced protein	lectin
Stress induced protein	Concanavalin A-like lectin protein kinase family protein
Stress induced protein	Jacalin-related lectin 3
Stress induced protein	Lectin-domain containing receptor kinase A4.1
Stress induced protein	Lectin-domain containing receptor kinase A4.3
Stress induced protein	Phloem-specific lectin
Stress induced protein	L-type lectin-domain containing receptor kinase S.6
Stress induced protein	Mannose-binding lectin superfamily protein
Stress induced protein	Lectin-domain containing receptor kinase A4.2
Stress induced protein	Jacalin-related lectin 31
Stress induced protein	G-type lectin S-receptor-like serine/threonine-protein kinase
Salt responsive protein	Low temperature and salt responsive protein family
Salt responsive protein	Salt stress root protein RS1
Salt responsive protein	Rice-salt sensitive 1-like protein
Defense responsive protein	dehydroascorbate reductase 1
Defense responsive protein	dehydroascorbate reductase 2
Defense responsive protein	Pollen Ole e 1 allergen and extensin family protein
Defense responsive protein	Pistil-specific extensin-like protein
Defense responsive protein	UV radiation resistance-associated gene protein
Defense responsive protein	NBS-type putative resistance protein
Defense responsive protein	PLANT CADMIUM RESISTANCE 2
Defense responsive protein	Rust resistance-like protein RP1
Defense responsive protein	Protein PLANT CADMIUM RESISTANCE 10
Defense responsive protein	Bifunctional polymyxin resistance protein ArnA
Defense responsive protein	Dihydroflavonol-4-reductase
Defense responsive protein	dihydroflavonol 4-reductase-like1
Defense responsive protein	Bifunctional dihydroflavonol 4-reductase/flavanone 4-reductase isoform 1
Defense responsive protein	Bifunctional dihydroflavonol 4-reductase/flavanone 4-reductase isoform 2
Defense responsive protein	UDP-glucose:glycoprotein glucosyltransferase
Defense responsive protein	Senescence/dehydration-associated protein-related
Defense responsive protein	Senescence-associated protein, putative
Defense responsive protein	Senescence-associated protein DIN1
Defense responsive protein	Heavy metal transport/detoxification superfamily protein
Defense responsive protein	Cysteine protease 1
Defense responsive protein	germin-like protein 10
Defense responsive protein	germin-like protein 1
Defense responsive protein	germin-like protein 5
Defense responsive protein	germin-like protein 9
Defense responsive protein	germin-like protein 2
Defense responsive protein	germin-like protein 4
Defense responsive protein	Dehydrin Rab15
Defense responsive protein	Dehydrin 6
Defense responsive protein	Dehydrin DHN4
Defense responsive protein	Dehydrin DHN3
Defense responsive protein	Dehydrin 7
Defense responsive protein	Dehydrin 12
Defense responsive protein	Dehydrin COR410
Defense responsive protein	Gamma-glutamyltranspeptidase 3
Defense responsive protein	Glutathione-specific gamma-glutamylcyclotransferase 1
Defense responsive protein	Gamma-glutamyltranspeptidase 1
Defense responsive protein	Aquaporin-like superfamily protein
Defense responsive protein	Aquaporin PIP1-1
Defense responsive protein	Aquaporin PIP2-4
Defense responsive protein	Late embryogenesis abundant protein (LEA) family protein
Defense responsive protein	Late embryogenesis abundant protein 76
Defense responsive protein	Late embryogenesis abundant protein D-7
Defense responsive protein	Late embryogenesis abundant protein D-34
Defense responsive protein	Late embryogenesis abundant protein B19.4
Defense responsive protein	late embryogenesis abundant protein-related / LEA protein-related
Defense responsive protein	Late embryogenesis abundant protein D-19
Defense responsive protein	Heat shock protein DnaJ with tetratricopeptide repeat
Defense responsive protein	22.3 kDa class VI heat shock protein
Defense responsive protein	18.8 kDa class V heat shock protein
Defense responsive protein	17.6 kDa class II heat shock protein
Defense responsive protein	17.8 kDa class I heat shock protein
Defense responsive protein	18.1 kDa class I heat shock protein
Defense responsive protein	heat shock protein 21
Defense responsive protein	22.0 kDa heat shock protein
Defense responsive protein	heat shock protein 90.1
Defense responsive protein	23.6 kDa heat shock protein, mitochondrial
Plant-pathogen interaction	Pathogenesis-related protein STH-21
Plant-pathogen interaction	Pathogenesis-related protein STH-2
Plant-pathogen interaction	Pathogenesis-related thaumatin superfamily protein
Plant-pathogen interaction	Thaumatin-like pathogenesis-related protein 2
Plant-pathogen interaction	Thaumatin-like protein 3
Plant-pathogen interaction	Thaumatin-like protein TLP5
Plant-pathogen interaction	Thaumatin-like pathogenesis-related protein 1
Plant-pathogen interaction	Disease resistance protein (TIR-NBS class)
Plant-pathogen interaction	Disease resistance protein RGA2
Plant-pathogen interaction	Disease resistance protein (CC-NBS-LRR class) family
Plant-pathogen interaction	Disease resistance-responsive (dirigent-like protein) family protein
Plant-pathogen interaction	Disease resistance protein RPH8A
Plant-pathogen interaction	Disease resistance RPP13-like protein 4
Plant-pathogen interaction	Disease resistance protein RPP13
Plant-pathogen interaction	NBS-LRR type disease resistance protein RPG1-B-like
Plant-pathogen interaction	Disease resistance RPP8-like protein 3
Plant-pathogen interaction	Disease resistance protein
Plant-pathogen interaction	Disease resistance protein RPM1
Plant-pathogen interaction	disease resistance family protein / LRR family protein
Plant-pathogen interaction	NBS-LRR disease resistance protein
Plant-pathogen interaction	Defensin-like protein
Plant-pathogen interaction	Defensin-like protein 1
Plant-pathogen interaction	Defensin 2
Plant-pathogen interaction	Defensin J1-2

## Sheet: Table S3
Table S3. Primers used for qRT-PCR to validate RNA-seq findings
Accession N	putative function	length	Forward Primer	Reverse Primer
leaf up
HORVU0Hr1G019640	basic helix-loop-helix (bHLH) DNA-binding superfamily protein	151	CAATGGACATGACGAACCAA	GTAACAGCACTGGTGGCACA
HORVU1Hr1G080080	sulfotransferase 16	157	CTTGATTACTCGGCCTCTGG	GAAGCCACCGTACTGCCTTA
leaf down
HORVU0Hr1G002340	NADH-cytochrome b5 reductase 2	166	TGAAACAATGGCGTATCAGG	AGCCCCAGTGGAAGTAGGAT
HORVU1Hr1G004820	Chalcone synthase 2	183	CGAGGACATCCTGAAAAAGC	CCAGAGGTGGTGCAGAAGAT
root up
HORVU0Hr1G019300	Glutathione S-transferase family protein	187	CTCAGGTGTTCAGCATGTCG	GACTGGTAGACGGGGTTGTG
HORVU1Hr1G008300	MADS-box transcription factor 27	153	GGAAAGACGGTGATGGAGAA	GAGGCGTCCTGTATTGGAGA
root down
HORVU0Hr1G003480	Organic cation/carnitine transporter 3	169	GAGGAGCTTTTTGTCGTTCG	GTTACAGTCGGCATCGTTGA
HORVU0Hr1G022090	Cation transporter HKT1	171	AGCGCTCAAATTGTGGTCTT	CATGCTGTTGGCCAAGTCTA
internal control
U40042.1	Alpha tubulin (TUB2)	250	AGTGTCCTGTCCACCCACTC	AGCATGAAGTGGATCCTTGG
